# Supplementary material for: Bioinformatics method combined with logistic regression analysis reveal potentially important miRNAs in ischemic stroke
Source: Biosci Rep. 2020 Aug 17;40(8):BSR20201154. doi: 10.1042/BSR20201154 (PMC7432999; doi:10.1042/BSR20201154)
Supplement: Supplementary Table S1 [file BSR-2020-1154_supp1.xlsx]

## Sheet: Sheet1
Table S1 Target genes of DEMs.
ORAI2
ZFYVE27
POU2F3
APOBEC3A
ANKRD36
ADM2
PHLDA3
CLCN6
THY1
SLC35E3
MAVS
RUNDC1
FBXO27
YIPF4
ORC6
HEYL
RRP36
ST3GAL1
VIM
DUSP18
ZNF790
POLR2D
CUBN
ABL2
FHDC1
LAMTOR3
DNAJB13
MYO1C
SHISA9
CDC37
CCDC142
SMAGP
BSCL2
HOXA7
TNFAIP8L1
UBE2G2
SPON2
NFIC
RAB11FIP1
COL13A1
MAFF
PRR23A
ARIH2OS
IYD
MCM8
SLC2A1
FAM89A
AP3B2
PGBD4
ZNF485
MRI1
BCL7B
CSF1
HIST1H2BD
ZNF655
RHBDL2
UNC13A
MED29
E2F6
ZNF226
KRI1
H2AFX
RFC2
ELK1
TCF23
SUPT16H
F2RL1
CCR6
MPRIP
SPECC1
AS3MT
ACTR5
CXorf21
MAPK1
SLC35E1
SMOX
KIAA1143
PKM
ZMYM1
ENTPD4
AK3
TUBD1
LIN52
GNG12
NCAPD2
PRRC2B
C4orf19
SULT1B1
AGAP9
TMEM40
DSN1
ARSK
PIK3R2
PLXNA1
YME1L1
APOM
PHLDA2
CYP20A1
MYCN
FAM9B
SLC16A5
PRPF38A
MKLN1
SIK2
IBA57
ISY1-RAB43
MYH11
ZNF713
MFAP2
KCNA7
MAGT1
LONP2
SLC2A8
REL
FADS6
MLXIP
GPRIN3
SMYD4
SNTB2
CD3E
RBM43
HEATR5A
MED18
AKR7L
RPS15A
ACOT9
HM13
SEC14L4
GALNT6
LRRC3C
DCAF16
WDR17
KDELC2
NFX1
GDI1
LCOR
HIST1H2AH
CHERP
IL2RA
SNX22
XKR4
GPR155
GPR137C
DBT
SYNPO2L
CHDH
AGO3
TMEM56
PPP1R11
CNDP1
FEM1A
WDR31
ZNF320
MPLKIP
TVP23B
GRK7
NIP7
FANCC
MCAM
MREG
RNF216
LRAT
PTGR2
THAP6
RNF157
GP2
RPS14
SMCR8
FUT11
SAMD4B
SRCAP
TDRD1
GPR75
ZBTB8A
SYAP1
INO80
TECPR1
ZNF417
FAM210B
HS3ST1
PLEKHS1
ZNF573
NOM1
SLC4A1
ZNF154
NUDT3
GPR161
OLA1
MRPS25
NKD1
ZYG11B
CCDC170
RAB43
PIGO
ZNF34
PRSS16
FLG2
GDF7
XIAP
FHL2
NKAP
BIRC5
TAS2R5
ZNF841
PNMA2
TIMM50
PARVB
ADCY2
GMEB1
LYN
DCAF7
NOL10
TTLL12
ROBO1
OSBPL10
MED7
VWC2
ERC1
KRBA2
GNB1
QSOX1
PDP2
PLEKHM3
PGBD5
ZNF347
SPIB
TEP1
JPH2
PLXDC2
FAM217B
RAB10
SBNO1
RACGAP1
ARHGEF5
PNPT1
ZFP14
HEBP2
HSPA4L
MMP17
NFE2L1
XPC
SLC35E2B
SCAMP4
SLC26A2
HMOX1
INTS3
KDM6B
ATP5F1
TSHZ2
HLA-E
CENPM
ECE1
ANKRD9
METTL2B
GPSM2
TIMM8A
THAP2
C3orf62
PIGX
COPA
TERF2
ARSA
SMG1
NKPD1
GK5
ESYT2
LRCH3
GFPT1
CINP
SLC16A10
MTAP
GTF2F1
DGKE
APOA1
RNF170
PSMB5
KAT7
MASTL
ALG1
LIMS1
IDS
DPY19L4
PRMT3
RFX7
SAR1A
NAGK
PTPN2
TFDP2
EEF2K
CDK4
ORC1
LMNB2
MEAF6
ANG
MGAT1
MYCBP
ABCF1
RGS9BP
FMN1
DNPEP
RAB32
BAMBI
SLC25A33
SLC1A5
CALCOCO2
AP1S1
NAA50
MTO1
FLYWCH2
YWHAB
RBM23
MSRB1
MED16
RPS6KA5
UROS
TIGD6
ISPD
OPTN
ZNF74
ITPA
RNF19B
BMS1
PIGG
CEP89
QPRT
SLC38A9
KDELR1
ESF1
TIAL1
MAPKAPK5
MAP4K2
DNAJC10
LYRM4
ZC3H15
ROMO1
EMC3
KLHL7
ACP6
PTCD3
ALG14
SOD2
XPO5
LUC7L
C3
KCMF1
BROX
SF3A1
FFAR1
POTED
CCS
FIG4
GRSF1
ZNF786
MRPS23
BTN3A2
ZNF281
CYB5D1
LILRA2
ALOX5AP
NARS
PYCARD
TXK
CISD2
F2
GDE1
SMTNL2
OMD
SEC23B
CRISPLD2
TMCO1
SIGLEC6
ABCA6
POLD4
SSTR2
C16orf45
SOX17
FAM71F2
VGLL2
HSPA5
TAF13
ATF7IP
GRIN2A
TMEM74B
WNK3
L2HGDH
KCTD7
RHEBL1
ABCA12
NIPAL1
RAB1B
POLQ
ZDHHC18
SF3B3
ZRANB1
TRIM58
ZYG11A
FAM213A
CDK6
SDE2
ZNF785
SARM1
ITGA5
RGP1
ARL8A
NEGR1
STAT2
CCDC80
GTF3C6
SETD7
TNRC6B
DDX19B
PRIM1
ODF2L
PNRC1
ZNF670
ZFPM1
RBM27
ORC4
NNT
FUS
IER3
SHISA6
ZNF444
SLC38A7
ABHD12
HIF3A
TMEM164
MPDU1
BAX
NOVA2
CACNG7
CS
SMIM7
EN2
RAD51B
WIPF2
CD209
CCL11
PEX11B
CLPSL1
DNAJC8
WNT8B
SNAP25
FAM168A
KIAA1671
SIX3
DNAH10OS
GBA2
NPLOC4
RPL13A
RAB34
ZBTB4
HBP1
LCE1A
KDM2A
HPCAL1
C16orf58
ANKRD42
DFFB
EDA2R
FCRL2
DBNDD2
ZNF317
FAM131B
HNF4A
LRRC59
PFN1
KSR2
RAB15
CBX7
NIPAL3
RAPGEF1
PHC2
CLMP
BTF3L4
DAD1
KCNA5
C4orf26
ADAMTSL1
PIP4K2A
HYOU1
CDCA8
DPCR1
GABRB2
ALKBH5
PIP4K2C
LIF
CRCP
C6orf106
KIAA1755
PHB2
NCEH1
MYLK3
SLC2A4
KLK10
EZH1
SET
WDR13
YWHAG
YWHAZ
COX6B1
TPD52L2
SOWAHA
FN3K
ZNF529
VAV3
SAP18
PPP1R18
TGIF1
ZMAT5
MEX3A
BMP3
MIDN
REG3A
MCF2L2
PNRC2
STMN3
AOC3
ZNF90
AFF3
SC5D
TMEM170A
TFPI
PPP2R2A
SMAD7
AEN
GMEB2
ZNF460
CRTC2
ENTPD1
LINGO1
RNF125
GAN
RPS9
GLG1
ATG13
CBL
ZDHHC9
TAF8
VPS4A
SLC25A37
CYP4F3
TIRAP
ARL2
CNNM4
NUAK2
CDK2
CBS
TET3
GATAD2B
EPB41
PEG10
PAX2
PLA2G2F
PPIF
GM2A
RASGRP3
LAMTOR4
WNK2
CDC14B
CHAC1
TMEM239
FUT1
PRR12
PDK3
LETM1
RAB5C
PACSIN1
ZBTB45
SLC25A17
ZNF689
COPS7B
PRRG4
ACAP2
B4GALT1
GRWD1
ARHGAP11A
MTRF1L
EFHD2
AMOTL1
ZNF641
CCNG1
RAB6C
GPR107
SMYD1
HIPK1
METTL15
NDRG1
ANKRD52
PLAGL2
RECK
CHD4
TEDDM1
MTHFR
CAV1
ITPRIPL2
TLCD2
A1BG
C1orf226
ZNF730
DGKD
EHD2
ZC3HAV1L
ZNF585A
SFN
CALR
MTX3
TRAF1
UNC119B
CASS4
OR7D2
H1F0
MVK
CELF5
PRND
EIF4EBP2
DMKN
KREMEN1
AVL9
ARL10
NRBP1
SASH1
GTF3C4
GPHA2
SDC4
WBP2
N4BP1
FAM83F
ZNF286B
SLC12A7
UGDH
RAB5B
HMGXB3
KLF13
NF2
NFAT5
PDE7B
IRGQ
MGAT5
OLFML2A
PHF12
GSTO2
OTUD7B
SUSD5
XPO6
TOB2
SYNJ2BP
SLC16A4
LIMD1
LIX1L
VSTM4
SRPX2
ERCC1
ATG2A
NACC2
PSMD11
WIZ
TTLL11
RAB3D
ZNF75A
S1PR2
ZNF431
RARA
HCFC1
SLC33A1
WNT3
SPATA13
SLC24A4
GNB2
NUDT16
LPIN3
CAPZB
FAM117B
STK4
GRHL2
TBXA2R
WWC2
COL1A1
HMX3
ZNF678
C2orf71
DNMBP
KLHL11
PPP1R9B
C3orf70
ATXN7L3
BTRC
EVI5L
OTUD4
SEH1L
NOL9
RUNX3
UBL4A
PLXNB1
ARHGDIA
VPS53
EMID1
SESN2
IRAK1BP1
TBC1D24
ENPP1
HNRNPUL1
PPARGC1B
ZNF652
ZNF772
ZNF286A
RSF1
CA5B
FAM212B
MDM2
B3GAT2
ABCC5
BTBD9
TRMT2B
MTSS1L
ZNF117
GLYR1
PLCG1
WT1
RBM28
CHST6
LUZP1
PTK6
CDK12
THBS1
KLF10
HIC2
TTC39A
RPL28
GPRC5A
MSI2
MAG
GATAD2A
CLPB
SHROOM3
DSEL
CDC73
SORCS2
THSD4
HDAC5
POLG
HSD17B12
PLXNA3
CENPL
SSH3
ICK
TNFRSF13C
TMEM251
MID1
NUP205
SOX11
SALL2
ANKRD40
ZNF496
SOCS7
UBE2D3
RNF115
CCSER2
SNRPD3
PPIE
POFUT2
NUFIP2
RADIL
NAV2
TRPV1
ASCL2
STK32A
DGKH
ZNF611
FAM129A
WRN
ICOSLG
BMPR1A
SLC9A7
HMX1
MPZL1
MRGPRF
NPY4R
ALG9
TMEM65
HAUS3
TMEM120B
SEPHS1
ANKFY1
GMPR
RAB22A
GJC1
KDM5B
CECR2
EIF5A2
PSMD9
NSUN4
FAHD1
IMP4
MED28
HACE1
ASTN2
NOL11
PCNP
ELP2
SMU1
MTHFD1
IL21R
VGLL3
RNASEH2B
AHSA2
SEC63
EBNA1BP2
RPL37A
ZNF584
ZNF277
DNAL1
HSBP1
SIPA1
RAD50
EEF1E1
AQP6
SMARCA5
ABCF3
CAD
RRAGC
KNSTRN
IWS1
COX18
SLC35E2
TGFBI
RBM22
SERPING1
THOC5
ANGPT4
ELOVL6
SH3D19
C8A
CHRFAM7A
ZNF17
ACOT2
PPIL4
TRIP13
RPS19
POLA2
LAMC3
NLRP9
FAAH
DTHD1
SLFN12L
TOR1AIP1
EMC1
KLHDC8A
CHST1
NKD2
VASN
MARCH6
VWA1
FOXJ3
RNF11
PDCD10
PTEN
BCOR
STMN1
ATP5G3
MAP3K5
THRB
CREBZF
CDC5L
MAP2K6
SMAD5
PPP2CB
ZNF148
USP22
SYNCRIP
DPYSL2
GNS
ARL5B
AFF4
ZBTB34
DUSP19
ARIH1
RLIM
SRSF1
CSNK1G1
FZD4
ATP1B3
STRIP2
YPEL2
BMP8A
SMAD2
HDLBP
GRM1
SLC25A16
CTNND1
CELF2
ZNF695
ZC3H6
SLIT3
TAOK1
LRRC40
AQR
CREB1
S1PR1
MSH6
FGB
ATXN3
GAB1
MSL2
MTF2
NR2F2
SEC62
ELF2
ZEB1
RDX
MTMR7
GNAL
ZNF207
ZFHX4
TNRC6A
KPNA4
SLAIN2
HNRNPR
ZBTB20
SHOX2
PITPNM3
WDTC1
MEX3D
AKIRIN1
IGF2
KLHL15
MCL1
DCP2
KPNA1
HRK
JPH1
CNBP
FBXL17
PPIC
CAPZA1
ONECUT2
ZBTB16
MAP3K2
SP4
BCL11B
PCMT1
PFKFB3
PTGFRN
TGFBR3
E2F1
CELF1
AGO1
SP1
ATL3
SH3GL2
DENND6A
SDR16C5
SPATA2
ZNF800
SLIT2
PDCD4
HCFC2
EFNA3
TRIM24
PAFAH1B2
USP9X
COL19A1
CCNI
TMED7
RASL11A
PDPK1
COLEC12
KHSRP
C1orf52
GOLIM4
RPL41
HLA-G
RBM24
CDCA4
MYC
RBMXL1
STK17A
TMSB4X
STARD13
TPST2
HLA-DRB1
FAM120AOS
BCL2
CHCHD3
CDADC1
KIAA0391
PPP1CB
TXNIP
FUT10
CST3
UNKL
OR2C3
MRPS27
IL23R
POU2F1
ID4
PAN3
BOC
AASDHPPT
ROCK1
MAGEF1
CYCS
KANSL1
CCDC43
OAS2
SESTD1
ZIC5
SIK1
DYRK1A
SPRY2
HMGB1
UBR3
TMEM246
ZNF92
SRSF2
SLC30A7
GPATCH3
MOB3B
PHACTR2
BCL2L11
TRIM59
IKBKB
RNF219
PTPN4
MTMR9
CDK19
AFF2
WNT2B
GPR61
TNS1
C11orf74
DYNLL2
NRP1
CYP1B1
AAK1
RCC2
ZDBF2
SCML2
CSNK2A1
RAB14
CSTF1
YPEL1
SRD5A1
APC2
MET
SYNRG
GRK1
SORD
MLEC
CDC25B
SUGT1
AKT2
KIF2C
SH3PXD2A
ITGB8
VPS37A
CDKN2AIPNL
DCUN1D3
IRS1
SH3GLB1
KIAA1549
IGFBP5
AP5B1
QKI
TRIP11
CCT6A
LNPEP
TRAF7
TTPAL
SIKE1
CHRM3
FOXP1
SERPINE1
FXR1
HLA-A
SESN3
B4GALT7
CENPF
FZD5
DENR
MYCBP2
APPBP2
RALY
ACVR1
COL9A2
TMEM106B
PLA2G12A
DROSHA
MX2
CACNA1A
APC
BTD
ZSCAN25
FSCN1
ABHD17C
MYO5A
FLI1
ABRACL
SWAP70
GMFB
PPP3CA
SNX24
RTKN
ADD3
CAMK1D
PLCE1
ACTB
ERG
DUSP6
CTNNBIP1
KLF5
SOX9
NEDD9
ARF6
MEST
SRGAP1
ANKRD28
CLINT1
YES1
CFTR
PSAT1
PXN
ZFYVE9
ADAM17
ANGPT2
TGFB2
BTG1
CBFB
KIF21A
TMOD3
SAMD5
HLTF
CD40
PODXL
ZNF451
SMAD3
TGFBR2
TSPAN6
ARL6IP5
TPM3
APH1A
MMP16
MYO6
CCND2
CDH2
AP1G1
MAP3K11
MYRF
NRAS
ABCC1
PPM1D
RPS6KB1
KLF4
P4HA1
SERINC5
DDX17
SMAD4
HOXA9
RREB1
TNFSF13
PAK4
ERBB4
CD28
ETS1
SENP1
PPIP5K2
IVNS1ABP
PDGFD
NDUFA4
E2F3
IGF1R
CPEB4
SNTB1
RPS6KA3
MAP3K3
MTDH
CLSTN2
DDI2
VGLL4
RPA1
DDX6
CTDNEP1
ALDOA
CLIC4
SLC52A2
PRKRA
ST6GALNAC4
FUNDC2
G6PC3
FOXK2
SLC7A1
PDK4
NPEPPS
MIPOL1
DUSP2
ANKRD13C
NT5C3A
SUCLA2
NOD2
CHMP3
RNF103-CHMP3
CALM3
OCLN
TBC1D22B
KIF5B
ARFGEF1
HECTD3
DENND2C
UBE2G1
C17orf105
FOXO3
NDRG3
IHH
EGLN3
FUT8
ADAM10
RAD21
PDE7A
MLLT1
MRRF
RBM47
G6PC
TP53
SNX13
PXMP4
MEF2D
KBTBD8
RAVER2
MTOR
TMEM30A
TRIB1
GRHL1
ZFP36L1
GPC3
TMEM170B
SIN3B
FOXQ1
GINM1
RGS2
FOXO1
TSKU
CTSB
DDAH1
HOXA5
SLC25A25
UBE2D4
GALNT2
GABRB1
STK17B
NPTX1
USP5
EVI5
ASH1L
SH3BGRL3
TRIM71
SYNGR2
RAD51
BRWD1
ACER2
PPP1R12A
SPPL2A
KDM5A
NUP50
CSNK1D
ATXN1L
GID4
MORF4L1
ZMYND11
PMEPA1
LONRF1
ZBTB18
TIA1
ADRB1
RAB8B
SGK1
RAP2C
KLF7
IMPDH1
SHCBP1
NFIB
RBBP8
TRAK2
MDM4
TMBIM6
RHOB
HOMER1
CCNL1
MRPL17
RAB13
WDR20
RNF167
RORA
STOX2
C2orf42
ELMOD2
SOCS1
WDR45B
ZNF217
JAZF1
KCNJ2
SBF2
ARMC8
FBXO8
RAB18
GSKIP
RAP1B
ATXN1
OTUD1
RGL1
SNX17
ACBD5
SOCS3
RAP1A
KPNA6
BTBD7
E2F8
ELOVL5
PATL1
DDX3Y
MXD1
ESR1
BMPR2
LDLR
PPTC7
ABHD5
CLOCK
KLHL42
RAF1
TNFRSF12A
ENPP5
CCND1
FAM83D
NFIA
MOB1B
ADSS
EPS15
SLC9A6
ZMAT3
PKNOX1
ZDHHC7
SOX4
UBL3
ASNA1
COQ10B
TNFAIP3
PRICKLE2
SEMA4C
DUT
ARRDC3
ARPP19
ELL2
PFN2
ALG2
PHF13
DHX40
EREG
VPS4B
SMOC1
SECISBP2L
AFTPH
REEP3
MIER1
DLG5
B3GALNT2
WDR1
ARHGEF26
NPEPL1
NUP54
FBXO48
PPP2R5E
GRK6
MMGT1
FBXO28
PRUNE2
MAPK6
C5orf30
SLC6A8
ACSL4
PRKAA1
G3BP2
PRKACB
PTPRG
HIPK3
FKBP15
ATG16L1
FRS2
RAPGEF2
ATXN7
CREBRF
TNPO2
CAMSAP1
CREBL2
KLHL20
GIGYF1
KATNAL1
MSMO1
VAMP3
SMARCA2
AFF1
MBNL2
ARC
SLC25A12
DBN1
KIAA0907
CUL5
CNOT7
PIK3CA
RASA1
KIF13A
ZNF367
LCLAT1
WNT10A
HPRT1
RASSF2
CAMSAP2
CCNT2
PPP1R15B
MBNL1
ADIPOR2
MID1IP1
HIC1
EOGT
FZD6
YIPF6
TMEM64
MKL2
ABCA1
EPN2
RAPGEF4
ATP6V1B2
BCL3
PIK3R3
KIAA1468
MED12L
CNOT6
ARHGAP1
ARAP2
RRAGD
WAC
AMMECR1L
CEP55
RAB1A
PCDH10
BRWD3
NACC1
KLHL3
TRPC3
MAP2K3
MTMR6
RAB2B
STK38
NPTN
RNF111
CLIP1
SKIL
PPP6R1
HNRNPF
PAPD4
MLLT10
AGPAT5
LMLN
GRB10
C16orf70
SPTSSA
SERINC3
PGM2L1
MFSD6
WNT7B
SLC37A1
STX12
ARHGAP12
GPR137B
TNIP1
EIF4A2
ZFAND5
SH3KBP1
FAS
TXLNG
EFR3A
SATB1
TPRG1L
CAPRIN2
MEF2A
TNFRSF1B
RAB21
SLC9A1
TRIM33
HECW2
PLXNC1
JARID2
MB21D2
CEP350
DMXL2
SAMD8
CASZ1
NRBF2
BCL7A
LZIC
KIF3A
USP8
ZNF644
WDFY3
DYNC1LI2
MAPK14
PGK1
DIP2A
RBM20
TAF4
SLC27A1
SLC48A1
FAM83G
CAB39
TGOLN2
TMEM245
ITGA2
CEP170
FRMD6
PPARA
TNKS
CC2D1A
PSAP
UBN2
KIT
YY1
VPS37B
SEC61A1
RNF44
C5orf24
USP37
PURG
FAM102A
PDE4A
ANKRD12
BEND3
DCBLD2
ZBTB47
NUS1
FNDC3A
MCC
ETV3
CD164
SOX6
MBNL3
OCRL
NAPB
IKZF1
DDX3X
USP13
MTMR12
ARID1A
MAP3K1
ANKIB1
FBXO10
CFL2
HDAC4
MTUS1
ATG14
MACF1
LIN9
GIT2
ARIH2
PRR14L
SUZ12
WDR26
TP53INP1
LPP
BLCAP
CALM1
MECP2
DICER1
NF1
UBE2A
ZFYVE26
ZBTB7B
WBP4
PHLDA1
CCNA2
FAM46C
HNRNPU
SIVA1
AZIN1
C11orf57
WNK1
TMEM59
ASCL1
OPA3
RAD18
MYOCD
KCNB1
ATXN7L3B
ZNF264
PABPN1
BRI3BP
BEND4
C1orf21
FUBP1
LIMD2
PLXND1
MRPL12
MXRA7
